# Supplementary material for: Combining DNA Barcoding and Chemical fingerprints to authenticate Lavender raw material
Source: Int J Cosmet Sci. 2021 Dec 23;44(1):91–102. doi: 10.1111/ics.12757 (PMC9305429; doi:10.1111/ics.12757)
Supplement: Supplementary file 1 — Data S1 [file ICS-44-91-s001.xlt]

## Sheet: Feuille1
Subst.	Tr (UV)	UV (λmax nm)	[M+H]+	Fragmentation pattern (m/z)	Family	Tentative identification	Compound / Structure	Lavandula angustifolia Mill. (white)	Lavandula angustifolia Mill. (blue)	Lavandula x allardii	Lavandula x intermedia "Abrial"	Lavandula x intermedia "Grosso"	Lavandula latifolia	Lavandula pinnata	Lavandula stoechas cv. Pedunculata	Perovskia atriplicifolia	Lavandula dentata	Lavandula canariensis
1	1.02	206.257	166	166	Amino acid	Amino acid	Phenylalanine	X	X		X	X		X		X
2	1.38	280	199	199	Phenol	Catechol	3-(3,4-Dihydroxyphenyl)lactic acid	X	X	X	X	X	X	X	X	X	X	X
3	2.06	219.271	205	205	Amino acid	Amino acid	Tryptophane	X			X	X		X	X	X		X
4	2.06	300sh, 327	-	163	Hydroxycinnamic acid	Chlorogenic acid derivative	-	X	X		X	X		X	X			X
5	2.43	221.275	-	323, 470, 620	Lignan	Isolariciresinol derivative	-											X
6	2.66	195.264	-	165, 271, 291, 525	Hydroxycinnamic acid	Coumaric acid derivative	-	X			X
7	2.81	198.279	-	163, 181, 307, 511	Phenylpropane	-	-
8	3.31	195.264	327	147, 165, 327, 349	Hydroxycinnamic acid	Coumaric acid derivative	Coumaric acid hexoside	X	X	X	X	X	X	X			X
9	3.32	193.285	389	227.411	Hydroxycinnamic acid	-	-
10	3.34	195.28	-	119.147	Hydroxycinnamic acid	-	-		X	X	X	X	X				X
11	3.57	195.298	533	177, 195, 286, 306, 555	Hydroxycinnamic acid	Ferulic acid derivative	-	X		X	X				X
12	3.94	199.28	-	418.715	Phenol	-	-											X
13	4.17	221.276	-	409.599	Lignan	Isolariciresinol derivative	-											X
14	4.18	195.298	357	177, 195, 357, 379	Hydroxycinnamic acid	Ferulic acid derivative	Ferulic acid hexoside	X	X	X	X	X	X				X
15	4.33	195.267	329	149, 167, 351, 676	Phenylpropane	Cinnamic acid derivative	Hydroxy hydrocinnamic acid glucoside	X	X	X	X	X	X				X
16	4.41	198.28	-	163, 181, 361	Phenylpropane	Cinnamic acid derivative	-		X	X		X	X				X
17	4.69	276.315	327	155, 165, 349, 672	Hydroxycinnamic acid	Coumaric acid derivative	Coumaric acid hexoside	X	X	X	X	X	X		X		X
18	4.76	198.276	359	197, 240, 381	Phenylpropane	-	-	X	X	X	X	X	X				X
19	4.89	267.336	637	625.639	Flavone	Flavone-heteroside	Luteolin-7,4’-glucuronide	X	X		X	X	X
20	5.04	199.276	-	-	Phenylpropane	-	-								X
21	5.16	300sh, 327	497	163, 181, 497	Hydroxycinnamic acid	Coumaric acid derivative	-							X				X
22	5.19	198.279	-	163.181	Phenylpropane	-	-		X				X
23	5.22	213, 282, 345	611	303, 465, 611, 633	Flavone	Flavone heteroside	-									X
24	5.27	199.276	541	181, 361, 541, 563	Phenylpropane		-							X				X
25	5.28	236, 294, 319	357	177, 195, 377	Hydroxycinnamic acid	Ferulic acid derivative	-	X	X	X	X	X	X				X
26	5.3	196.275	-	-	Phenylpropane	-	-			X			X				X
27	5.34	195.276	357	177, 195, 379, 532, 535	Hydroxycinnamic acid	Ferulic acid derivative	-	X	X		X		X
28	5.39	300sh, 327	-	163, 181, 335, 497	Hydroxycinnamic acid	Coumaric acid derivative	-							X
29	5.56	199.273	599	181, 599, 621	Phenylpropane	-	-							X				X
30	5.56	199, 283, 330	-	465	Flavanone	-	-								X
31	5.59	200, 275, 315	-	331, 361, 541, 883	Hydroxycinnamic acid	Salvianolic acid derivative	-			X			X				X
32	5.69	204, 254, 348	595	287, 449, 595	Flavone	Flavone heteroside	Luteolin-hexoside-rhamnoside									X
33	5.74	200.28	-	-	Phenol	-	-											X
34	5.77	300sh, 332	-	163, 295, 725	Hydroxycinnamic acid	-	-							X
35	5.81	202, 300, 320	343	163, 181, 343, 365	Hydroxycinnamic acid	Caffeic acid derivative	Caffeic acid hexoside			X			X
36	5.82	250, 300sh, 333	-	-	Hydroxycinnamic acid	-	-							X
37	5.9	254.348	463	287.463	Flavone	Flavone-heteroside	Luteolin-glucuronide	X	X	X	X	X			X		X
38	5.9	199, 275, 320	-	-	Hydroxycinnamic acid	-	-			X			X				X
39	5.96	198, 286, 317	-	163.181	Hydroxycinnamic acid	-	-			X			X
40	5.99	199, 300sh, 333	-	163, 295, 473, 653	Hydroxycinnamic acid	-	-							X
41	6	199.271	329	293, 311, 329, 675	Phenylpropane	-	-						X
42	6.1	199, 300sh, 333	-	-	Hydroxycinnamic acid	-	-							X
43	6.13	198, 286, 338	-	295.313	Phenylpropane	-	-							X
44	6.2	241, 300sh, 328	-	-	Hydroxycinnamic acid	-	-							X
45	6.24	199, 284, 336	-	287.295	Phenylpropane	-	-							X	X
46	6.24	199.278	-	273, 325, 735	Phenylpropane	-	-			X						X	X	X
47	6.3	277.31	147	147	Coumarin	-	Coumarin	X	X	X	X	X	X
48	6.37	246	253	235.253	Terpene	-	-								X
49	6.38	200, 284, 330	611	303, 449, 611	Flavanone	Flavanone heteroside	Hesperidin									X
50	6.42	199.275	-	181	Phenylpropane	-	-			X			X				X
51	6.45	198, 286, 323	-	-	Depside	Salvianolic acid derivative	-									X
52	6.59	267.335	-	271	Flavone	Flavone-heteroside	Apigenin-heteroside	X					X
53	6.62	300sh, 328	361	163, 181, 361, 383	Hydroxycinnamic acid	-	Rosmarinic acid	X	X	X	X	X	X	X	X	X	X
54	6.67	200, 251, 346	-	287.535	Flavone	Flavone-heteroside	Luteolin-heteroside	X			X	X	X		X
55	6.69	200, 283, 333	-	163	Depside	Salvianolic acid derivative	-								X	X
56	6.72	200, 286, 309	-	181, 195, 341	Depside	Salvianolic acid derivative	-								X			X
57	7.08	210, 286, 309	-	521, 539, 701, 1041	Depside	Salvianolic acid derivative	-								X
58	7.15	199.277	-	451, 469, 487, 505, 689	Phenylpropane	-	-			X			X	X			X	X
59	7.16	199, 286, 323	-	-	Depside	Salvianolic acid derivative	-								X
60	7.21	199, 266, 337	519	271, 433, 519, 541	Flavone	Flavone-heteroside	Apigenin-heteroside			X							X
61	7.35	199.276	-	435	Phenylpropane	-	-						X				X
62	7.39	200, 277, 322	-	747	Phenylpropane	-	-			X			X			X	X	X
63	7.45	200, 279, 322	-	-	Phenylpropane	-	-			X			X				X	X
64	7.53	200.322	177	177	Coumarin	Methoxy	7-methoxycoumarin	X	X		X	X	X
65	7.54	199.277	-	521.539	Phenylpropane	-	-			X			X				X
66	7.56	202, 287, 322	-	341.359	Depside	Salvianolic acid derivative	-											X
67	7.66	199.275	-	-	Phenylpropane	-	-						X				X	X
68	7.88	199.277	-	-	Phenylpropane	-	-			X			X			X	X
69	7.91	246	-	151, 217, 295	Terpene	-	-								X
70	7.95	200, 253, 348	287	287	Flavone	Flavone-aglycone	Luteolin	X			X
71	7.96	-	-	137	Terpene	Monoterpene / close weight	-				X	X
72	7.99	200.277	-	-	Phenylpropane	-	-						X			X
73	8.27	200, 286, 322	553	337, 355, 373, 553, 575	Depside	Salvianolic acid derivative	-											X
74	8.46	222, 286, 321	719	163, 181, 521, 539, 741	Depside	Salvianolic acid derivative	-											X
75	8.48	199.277	-	273	Phenylpropane	-	-						X
76	8.66	-	-	137	Terpene	Monoterpene / close weight	-	X	X		X	X				X
77	9.07	200, 286, 320	733	177, 535, 553, 755	Depside	Salvianolic acid derivative	-											X
78	9.64	-	-	137	Terpene	Monoterpene / close weight	-			X	X	X	X		X	X	X
79	9.72	-	-	153	Terpene	Monoterpene / close weight	-
80	9.86	199	-	137	Terpene	Monoterpene / close weight	-		X	X	X	X	X			X	X	X
81	9.89	-	-	153	Terpene	Monoterpene / close weight	Camphor			X	X	X	X		X	X	X
82	10.08	-	-	137	Terpene	Monoterpene / close weight	-	X	X	X	X	X	X		X	X	X
83	10.09	214, 275, 333	315	315.337	Flavone	Methoxylated flavone	Luteolin-7,3’-dimethyl ether									X
84	10.16	-	-	137	Terpene	Monoterpene / close weight	Terpinen-4-ol
85	10.28	195	-	153	Terpene	Monoterpene / close weight	-										X
86	10.35	-	-	137	Terpene	Monoterpene / close weight	1,8-cineol (eucalyptol)			X	X	X	X		X	X	X
87	10.4	-	-	137	Terpene	Monoterpene / close weight	-		X
88	10.57	-	-	137	Terpene	Monoterpene / close weight	-								X
89	10.63	195	-	137	Terpene	Monoterpene / close weight	Linalol			X	X	X	X		X	X	X	X
90	10.9	196, 267, 337	285	285	Flavone	Methoxylated-flavone	Genkwanin			X							X
91	12.11	206.284	331	285, 331, 353	Diterpene	Lamiaceae diterpenes	Carnosol									X
92	12.12	-	-	137	Terpene	Monoterpene / close weight									X
93	12.79	195	-	137	Terpene	Monoterpene / close weight	Linalyl acetate	X	X		X	X
94	12.85	206.284	331	285, 331, 353	Diterpene	Lamiaceae diterpenes	-									X
95	12.95	204.28	-	329.357	Diterpene	Lamiaceae diterpenes	-									X
96	13.28	205.282	-	301	Diterpene	Lamiaceae diterpenes	Methyl carnosate									X
97	13.78	233	-	221	Terpene	Sesquiterpene / close weight	-										X
98	14.17	195	279	279	Fatty acid	-	Linolenic acid	X	X		X	X		X
99	14.58	195	-	256, 439, 457	Terpene	Triterpene-aglycone	Ursolic acid / Oleanolic acid	X	X	X	X	X	X	X	X		X	X
